# Supplementary material for: Effect of Polymer Hydrophobicity in the Performance of Hybrid Gel Gas Sensors for E-Noses
Source: Sensors (Basel). 2023 Mar 28;23(7):3531. doi: 10.3390/s23073531 (PMC10098550; doi:10.3390/s23073531)
Supplement: Supplementary file 1 [file sensors-23-03531-s001.zip]

Archive with 1 entries (1 files):
- sensors-2279347-supplementary.pdf
